# Supplementary material for: The characterization of conserved binding motifs and potential target genes for M. tuberculosis MtrAB reveals a link between the two-component system and the drug resistance of M. smegmatis
Source: BMC Microbiol. 2010 Sep 16;10:242. doi: 10.1186/1471-2180-10-242 (PMC2945938; doi:10.1186/1471-2180-10-242)
Supplement: Additional file 4 — Potential target genes for MtrA in M. tuberculosis. The data provided potential target genes for MtrA in M. tuberculosis. [file 1471-2180-10-242-S4.XLS]

## Sheet: Sheet1
Additional file 4 Potential target genes for MtrA in M. tuberculosis
Target gene	Name	Function of the genes
Rv0010c	-	PROBABLE CONSERVED MEMBRANE PROTEIN
Rv0053	rpsF	30S ribosomal protein S6
Rv0150c	-	hypothetical protein
Rv0155	pntAa	PROBABLE NAD(P) TRANSHYDROGENASE (SUBUNIT ALPHA) PNTAA [FIRST PART; CATALYTIC PART] (PYRIDINE NUCLEOTIDE TRANSHYDROGENASE SUBUNIT ALPHA) (NICOTINAMIDE NUCLEOTIDE TRANSHYDROGENASE SUBUNIT ALPHA)
Rv0202c	mmpL11	PROBABLE CONSERVED TRANSMEMBRANE TRANSPORT PROTEIN MMPL11
Rv0261c	narK3	PROBABLE INTEGRAL MEMBRANE NITRITE EXTRUSION PROTEIN NARK3 (NITRITE FACILITATOR)
Rv0309	-	POSSIBLE CONSERVED EXPORTED PROTEIN
Rv0332	-	hypothetical protein
Rv0341	iniB	ISONIAZID INDUCTIBLE GENE PROTEIN INIB
Rv0394c	-	POSSIBLE SECRETED PROTEIN
Rv0395	-	hypothetical protein
Rv0418	lpqL	PROBABLE LIPOPROTEIN AMINOPEPTIDASE LPQL
Rv0423c	thiC	thiamine biosynthesis protein ThiC
Rv0506	mmpS2	PROBABLE CONSERVED MEMBRANE PROTEIN MMPS2
Rv0512	hemB	delta-aminolevulinic acid dehydratase
Rv0517	-	POSSIBLE MEMBRANE ACYLTRANSFERASE
Rv0531	-	POSSIBLE CONSERVED MEMBRANE PROTEIN
Rv0557	pimB	MANNOSYLTRANSFERASE PIMB
Rv0572c	-	hypothetical protein
Rv0574c	-	hypothetical protein
Rv0578c	PE_PGRS7	PE-PGRS FAMILY PROTEIN
Rv0599c	-	hypothetical protein
Rv0651	rplJ	50S ribosomal protein L10
Rv0660c	-	hypothetical protein
Rv0678	-	hypothetical protein
Rv0687	-	short chain dehydrogenase
Rv0726c	-	hypothetical protein
Rv0744c	-	POSSIBLE TRANSCRIPTIONAL REGULATORY PROTEIN
Rv0773c	ggtA	PROBABLE BIFUNCTIONAL ACYLASE GGTA: CEPHALOSPORIN ACYLASE (GL-7ACA ACYLASE) + GAMMA-GLUTAMYLTRANSPEPTIDASE (GGT)
Rv0794c	-	PROBABLE OXIDOREDUCTASE
Rv0795	-	PUTATIVE TRANSPOSASE FOR INSERTION SEQUENCE ELEMENT IS6110 (FRAGMENT)
Rv0832	PE_PGRS12	PE-PGRS FAMILY PROTEIN
Rv0834c	PE_PGRS14	PE-PGRS FAMILY PROTEIN
Rv0867c	rpfA	POSSIBLE RESUSCITATION-PROMOTING FACTOR RPFA
Rv0920c	-	PROBABLE TRANSPOSASE
Rv0921	-	POSSIBLE RESOLVASE
Rv0958	-	POSSIBLE MAGNESIUM CHELATASE
Rv1080c	greA	transcription elongation factor GreA
Rv1082	mca	Mycothiol conjugate amidase Mca (Mycothiol S-conjugate amidase)
Rv1127c	ppdK	pyruvate phosphate dikinase
Rv1134	-	hypothetical protein
Rv1172c	PE12	PE FAMILY PROTEIN
Rv1220c	-	PROBABLE METHYLTRANSFERASE
Rv1249c	-	POSSIBLE MEMBRANE PROTEIN
Rv1271c	-	CONSERVED HYPOTHETICAL SECRETED PROTEIN
Rv1310	atpD	ATP synthase subunit B
Rv1348	-	PROBABLE DRUGS-TRANSPORT TRANSMEMBRANE ATP-BINDING PROTEIN ABC TRANSPORTER
Rv1394c	cyp132	PROBABLE CYTOCHROME P450 132 CYP132
Rv1400c	lipI	PROBABLE LIPASE LIPH
Rv1449c	tkt	transketolase
Rv1456c	-	PROBABLE UNIDENTIFIED ANTIBIOTIC-TRANSPORT INTEGRAL MEMBRANE ABC TRANSPORTER
Rv1475c	acn	aconitate hydratase
Rv1511	gmdA	GDP-D-mannose dehydratase gmdA (GDP-mannose 4,6 dehydratase) (GMD)
Rv1543	-	POSSIBLE FATTY ACYL-CoA REDUCTASE
Rv1592c	-	hypothetical protein
Rv1607	chaA	Probable ionic transporter integral membrane protein chaA
Rv1608c	bcpB	Probable peroxidoxin BcpB
Rv1633	uvrB	excinuclease ABC subunit B
Rv1636	TB15.3	IRON-REGULATED CONSERVED HYPOTHETICAL PROTEIN TB15.3
Rv1649	pheS	phenylalanyl-tRNA synthetase alpha subunit
Rv1672c	-	PROBABLE CONSERVED INTEGRAL MEMBRANE TRANSPORT PROTEIN
Rv1678	-	PROBABLE INTEGRAL MEMBRANE PROTEIN
Rv1702c	-	hypothetical protein
Rv1703c	-	Probable catechol-o-methyltransferase
Rv1722	-	acetyl-CoA carboxylase
Rv1730c	-	POSSIBLE PENICILLIN-BINDING PROTEIN
Rv1766	-	hypothetical protein
Rv1856c	-	short chain dehydrogenase
Rv1932	tpx	thiol peroxidase
Rv1982c	-	hypothetical protein
Rv1987	-	POSSIBLE CHITINASE
Rv2002	fabG3	POSSIBLE 20-BETA-HYDROXYSTEROID DEHYDROGENASE FABG3 (Cortisone reductase) ((R)-20-hydroxysteroid dehydrogenase)
Rv2015c	-	hypothetical protein
Rv2023c	-	hypothetical protein
Rv2034	-	Probable ArsR-type repressor protein
Rv2078	-	hypothetical protein
Rv2100	-	hypothetical protein
Rv2119	-	hypothetical protein
Rv2143	-	hypothetical protein
Rv2185c	TB16.3	hypothetical protein
Rv2201	asnB	Probable asparagine synthetase AsnB
Rv2225	panB	3-methyl-2-oxobutanoate hydroxymethyltransferase
Rv2227	-	hypothetical protein
Rv2342	-	hypothetical protein
Rv2349c	plcC	PROBABLE PHOSPHOLIPASE C 3 PLCC
Rv2350c	plcB	PROBABLE MEMBRANE-ASSOCIATED PHOSPHOLIPASE C 2 PLCB
Rv2351c	plcA	PROBABLE MEMBRANE-ASSOCIATED PHOSPHOLIPASE C 1 PLCA (MTP40 ANTIGEN)
Rv2386c	mbtI	anthranilate synthase component I
Rv2408	PE24	POSSIBLE PE FAMILY-RELATED PROTEIN
Rv2440c	obg	PROBABLE GTP1/OBG-FAMILY GTP-BINDING PROTEIN OBG
Rv2484c	-	hypothetical protein
Rv2519	PE26	PE FAMILY PROTEIN
Rv2570	-	hypothetical protein
Rv2590	fadD9	PROBABLE FATTY-ACID-CoA LIGASE FADD9 (FATTY-ACID-CoA SYNTHETASE) (FATTY-ACID-CoA SYNTHASE)
Rv2628	-	hypothetical protein
Rv2633c	-	hypothetical protein
Rv2645	-	hypothetical protein
Rv2707	-	PROBABLE CONSERVED TRANSMEMBRANE ALANINE AND LEUCINE RICH PROTEIN
Rv2719c	-	POSSIBLE CONSERVED MEMBRANE PROTEIN
Rv2728c	-	CONSERVED HYPOTHETICAL ALANINE RICH PROTEIN
Rv2737A	-	CONSERVED HYPOTHETICAL CYSTEINE RICH PROTEIN (FRAGMENT)
Rv2788	sirR	PROBABLE TRANSCRIPTIONAL REPRESSOR SIRR
Rv2795c	-	hypothetical protein
Rv2807	-	hypothetical protein
Rv2843	-	PROBABLE CONSERVED TRANSMEMBRANE ALANINE RICH PROTEIN
Rv2883c	pyrH	uridylate kinase
Rv2892c	PPE45	PPE FAMILY PROTEIN
Rv2904c	rplS	50S ribosomal protein L19
Rv2943	-	IS1533 transposase
Rv2943A	-	POSSIBLE TRANSPOSASE
Rv2964	purU	PROBABLE FORMYLTETRAHYDROFOLATE DEFORMYLASE PURU (FORMYL-FH(4) HYDROLASE)
Rv2970c	lipN	PROBABLE LIPASE/ESTERASE LIPN
Rv2980	-	POSSIBLE CONSERVED SECRETED PROTEIN
Rv2995c	leuB	3-isopropylmalate dehydrogenase
Rv2997	-	POSSIBLE ALANINE RICH DEHYDROGENASE
Rv2999	lppY	PROBABLE CONSERVED LIPOPROTEIN LPPY
Rv3004	cfp6	LOW MOLECULAR WEIGHT PROTEIN ANTIGEN 6 (CFP-6)
Rv3027c	-	hypothetical protein
Rv3046c	-	hypothetical protein
Rv3053c	nrdH	PROBABLE GLUTAREDOXIN ELECTRON TRANSPORT COMPONENT OF NRDEF (GLUTAREDOXIN-LIKE PROTEIN) NRDH
Rv3063	cstA	PROBABLE CARBON STARVATION PROTEIN A HOMOLOG CSTA
Rv3145	nuoA	NADH dehydrogenase alpha subunit
Rv3176c	mesT	PROBABLE EPOXIDE HYDROLASE MEST (EPOXIDE HYDRATASE) (ARENE-OXIDE HYDRATASE)
Rv3190c	-	hypothetical protein
Rv3192	-	CONSERVED HYPOTHETICAL ALANINE AND PROLINE-RICH PROTEIN
Rv3195	-	hypothetical protein
Rv3198A	-	POSSIBLE GLUTAREDOXIN PROTEIN
Rv3203	lipV	POSSIBLE LIPASE LIPV
Rv3209	-	CONSERVED HYPOTHETICAL THREONIN AND PROLINE RICH PROTEIN
Rv3254	-	hypothetical protein
Rv3258c	-	hypothetical protein
Rv3259	-	hypothetical protein
Rv3260c	whiB2	PROBABLE TRANSCRIPTIONAL REGULATORY PROTEIN WHIB-LIKE WHIB2
Rv3267	-	CONSERVED HYPOTHETICAL PROTEIN (CPSA-RELATED PROTEIN)
Rv3303c	lpdA	dihydrolipoamide dehydrogenase
Rv3304	-	hypothetical protein
Rv3349c	-	PROBABLE TRANSPOSASE
Rv3423c	alr	alanine racemase
Rv3476c	kgtP	PROBABLE DICARBOXYLIC ACID TRANSPORT INTEGRAL MEMBRANE PROTEIN KGTP (DICARBOXYLATE TRANSPORTER)
Rv3487c	lipF	PROBABLE ESTERASE/LIPASE LIPF
Rv3528c	-	hypothetical protein
Rv3531c	-	hypothetical protein
Rv3587c	-	PROBABLE CONSERVED MEMBRANE PROTEIN
Rv3616c	-	CONSERVED HYPOTHETICAL ALANINE AND GLYCINE RICH PROTEIN
Rv3640c	-	PROBABLE TRANSPOSASE
Rv3651	-	hypothetical protein
Rv3674c	nth	PROBABLE ENDONUCLEASE III NTH (DNA-(APURINIC OR APYRIMIDINIC SITE)LYASE) (AP LYASE) (AP ENDONUCLEASE CLASS I) (ENDODEOXYRIBONUCLEASE (APURINIC OR APYRIMIDINIC)) (DEOXYRIBONUCLEASE (APURINIC OR APYRIMIDINIC))
Rv3721c	dnaZX	DNA polymerase III subunits gamma and tau
Rv3729	-	POSSIBLE TRANSFERASE
Rv3746c	PE34	PROBABLE PE FAMILY PROTEIN (PE FAMILY-RELATED PROTEIN)
Rv3759c	proX	POSSIBLE OSMOPROTECTANT (GLYCINE BETAINE/CARNITINE/CHOLINE/L-PROLINE) BINDING LIPOPROTEIN PROX
Rv3763	lpqH	19 KDA LIPOPROTEIN ANTIGEN PRECURSOR LPQH
Rv3776	-	hypothetical protein
Rv3826	fadD23	acyl-CoA synthase
Rv3864	-	hypothetical protein
