# Supplementary material for: The characterization of conserved binding motifs and potential target genes for M. tuberculosis MtrAB reveals a link between the two-component system and the drug resistance of M. smegmatis
Source: BMC Microbiol. 2010 Sep 16;10:242. doi: 10.1186/1471-2180-10-242 (PMC2945938; doi:10.1186/1471-2180-10-242)
Supplement: Additional file 5 — Potential target genes for MtrA in M.smegmatis. The data present Potential target genes for MtrA in M.smegmatis. [file 1471-2180-10-242-S5.XLS]

## Sheet: CACGCCG-gene-info2
Additional file 5 Potential target genes for MtrA in M.smegmatis
Target gene	Name	Function of the genes
MSMEG_0002	-	6-phosphogluconate dehydrogenase-like protein
MSMEG_0200	-	hypothetical protein
MSMEG_0299	-	Rieske (2Fe-2S) domain-containing protein
MSMEG_0300	-	amidohydrolase family protein
MSMEG_0311	-	glycosyltransferase
MSMEG_0317	-	hypothetical protein
MSMEG_0321	-	transcriptional regulator
MSMEG_0343	-	TetR-family protein transcriptional regulator
MSMEG_0387	-	Rmt2 protein
MSMEG_0395	-	hypothetical protein
MSMEG_0419	-	integral membrane protein
MSMEG_0494	-	hypothetical protein
MSMEG_0500	-	regulator of polyketide synthase expression, putative
MSMEG_0522	-	pp24 protein
MSMEG_0587	rhaU	L-rhamnose 1-epimerase
MSMEG_0637	-	iron-sulfur binding oxidoreductase
MSMEG_0695	-	isoniazid inductible protein IniA
MSMEG_0695	-	isoniazid inductible protein IniA
MSMEG_0723	-	hypothetical protein
MSMEG_0731	-	hypothetical protein
MSMEG_0776	-	hypothetical protein
MSMEG_0776	-	hypothetical protein
MSMEG_0798	-	hypothetical protein
MSMEG_0876	-	short chain dehydrogenase
MSMEG_0883	-	amidohydrolase family protein
MSMEG_0983	-	two-component system response regulator
MSMEG_1008	-	hypothetical protein
MSMEG_1017	-	glutaredoxin
MSMEG_1034	-	putative esterase family protein
MSMEG_1039	-	periplasmic binding protein
MSMEG_1041	serB	phosphoserine phosphatase
MSMEG_1057	fni	isopentenyl pyrophosphate isomerase
MSMEG_1088	gatA	glutamyl-tRNA(Gln)/aspartyl-tRNA(Asn) amidotransferase, A subunit
MSMEG_1118	-	amino acid permease
MSMEG_1135	-	hypothetical protein
MSMEG_1186	-	putative permease
MSMEG_1194	-	hypothetical protein
MSMEG_1220	-	ABC-type transport system permease protein I
MSMEG_1225	-	hypothetical protein
MSMEG_1236	-	Mpr protein
MSMEG_1266	-	ankyrin repeat-containing protein
MSMEG_1268	-	nudix hydrolase
MSMEG_1292	-	FAD binding domain-containing protein
MSMEG_1344	secE	preprotein translocase subunit SecE
MSMEG_1353	-	ABC1 family protein
MSMEG_1398	rpsL	30S ribosomal protein S12
MSMEG_1401	tuf	elongation factor Tu
MSMEG_1409	arcA	arginine deiminase
MSMEG_1476	sppA	signal peptide peptidase SppA, 67K type
MSMEG_1477	-	major facilitator superfamily protein
MSMEG_1483	secY	preprotein translocase subunit SecY
MSMEG_1550	-	PduH protein
MSMEG_1556	rplM	50S ribosomal protein L13
MSMEG_1568	glmS	D-fructose-6-phosphate amidotransferase
MSMEG_1608	-	glycosyl transferase
MSMEG_1610	guaA	bifunctional GMP synthase/glutamine amidotransferase protein
MSMEG_1678	-	transcriptional regulator, LysR family protein
MSMEG_1692	-	ECF-family protein RNA polymerase sigma factor
MSMEG_1717	-	ISMsm8, transposase
MSMEG_1723	-	hypothetical protein
MSMEG_1766	-	hypothetical protein
MSMEG_1773	-	hypothetical protein
MSMEG_1810	-	hypothetical protein
MSMEG_1818	-	membrane flanked domain-containing protein
MSMEG_1831	-	transcription factor WhiB
MSMEG_1847	-	4Fe-4S ferredoxin, iron-sulfur binding protein
MSMEG_1875	-	sensor histidine kinase MtrB
MSMEG_1887	-	hypothetical protein
MSMEG_1953	-	transcription factor WhiB
MSMEG_1974	-	propane monooxygenase coupling protein
MSMEG_2086	prfB	peptide chain release factor 2
MSMEG_2162	-	MmcJ protein
MSMEG_2162	-	MmcJ protein
MSMEG_2167	-	aminopeptidase, putative
MSMEG_2212	-	short chain dehydrogenase
MSMEG_2242	-	coniferyl aldehyde dehydrogenase
MSMEG_2277	ligB	ATP-dependent DNA ligase
MSMEG_2280	-	pyruvate dehydrogenase
MSMEG_2282	-	IS1096, tnpR protein
MSMEG_2288	-	hypothetical protein
MSMEG_2297	-	glutaredoxin
MSMEG_2314	-	putative esterase family protein
MSMEG_2319	-	periplasmic binding protein
MSMEG_2321	serB	phosphoserine phosphatase
MSMEG_2337	fni	isopentenyl pyrophosphate isomerase
MSMEG_2347	-	phytoene dehydrogenase
MSMEG_2367	gatB	aspartyl/glutamyl-tRNA amidotransferase subunit B
MSMEG_2370	-	DoxX subfamily protein, putative
MSMEG_2400	rpmB	50S ribosomal protein L28
MSMEG_2420	-	hypothetical protein
MSMEG_2474	-	cutinase Cut3
MSMEG_2486	-	major facilitator superfamily protein
MSMEG_2532	aroQ	dehydroquinase dehydratase, type II
MSMEG_2532	aroQ	dehydroquinase dehydratase, type II
MSMEG_2557	-	transcriptional regulator, TetR family protein
MSMEG_2582	-	hypothetical protein
MSMEG_2594	asnB	asparagine synthase (glutamine-hydrolyzing)
MSMEG_2647	-	metallophosphoesterase
MSMEG_2663	-	hypothetical protein
MSMEG_2703	hypC	hydrogenase assembly chaperone HypC/HupF
MSMEG_2722	hypA	hydrogenase nickel insertion protein HypA
MSMEG_2744	-	thymidylate synthase
MSMEG_2746	-	hypothetical protein
MSMEG_2749	-	hypothetical protein
MSMEG_2757	-	glutathione S-transferase domain-containing protein
MSMEG_2767	-	hypothetical protein
MSMEG_2802	-	hypothetical protein
MSMEG_2802	-	hypothetical protein
MSMEG_2817	-	ABC efflux pump, fused inner membrane and ATPase subunits
MSMEG_2832	-	hypothetical protein
MSMEG_2851	-	hypothetical protein
MSMEG_2973	-	peptidyl-prolyl cis-trans isomerase
MSMEG_2982	-	putative periplasmic binding protein
MSMEG_2986	-	amidohydrolase, AtzE family protein
MSMEG_3002	-	para-nitrobenzyl esterase
MSMEG_3047	carB	carbamoyl phosphate synthase large subunit
MSMEG_3141	-	hypothetical protein
MSMEG_3147	moxR	ATPase, MoxR family protein
MSMEG_3252	-	hypothetical protein
MSMEG_3260	-	LysR-family protein transcriptional regulator
MSMEG_3275	-	RNA polymerase sigma factor, sigma-70 family protein
MSMEG_3288	-	LysM domain-containing protein
MSMEG_3300	-	oxidoreductase, Gfo/Idh/MocA family protein
MSMEG_3300	-	oxidoreductase, Gfo/Idh/MocA family protein
MSMEG_3308	-	universal stress protein family protein, putative
MSMEG_3321	-	ATP/GTP-binding protein
MSMEG_3326	-	carboxylate-amine ligase
MSMEG_3327	-	hypothetical protein
MSMEG_3328	-	hypothetical protein
MSMEG_3332	-	transcriptional regulator, TetR family protein
MSMEG_3334	-	hypothetical protein
MSMEG_3342	-	hypothetical protein
MSMEG_3354	-	TetR family protein transcriptional regulatory protein
MSMEG_3389	-	putative acetolactate synthase
MSMEG_3395	-	short chain dehydrogenase
MSMEG_3412	-	polysaccharide deacetylase family protein
MSMEG_3432	-	choline dehydrogenase
MSMEG_3462	-	oxidoreductase
MSMEG_3465	-	acyl-CoA synthetase
MSMEG_3477	-	inv protein
MSMEG_3478	-	tena/thi-4 family protein
MSMEG_3487	-	metal-dependent phosphohydrolase
MSMEG_3490	-	putative membrane acyltransferase
MSMEG_3562	pcaC	hypothetical protein
MSMEG_3572	-	transcriptional regulator, TetR family protein
MSMEG_3614	-	hypothetical protein
MSMEG_3618	-	alanine and proline-rich secreted protein apa
MSMEG_3619	-	short chain dehydrogenase
MSMEG_3627	ureA	urease subunit gamma
MSMEG_3669	-	hypothetical protein
MSMEG_3703	-	hypothetical protein
MSMEG_3706	aceA	isocitrate lyase
MSMEG_3748	-	thiamin pyrophosphokinase catalytic subunit
MSMEG_3754	-	TPR repeat-containing protein
MSMEG_3776	argC	N-acetyl-gamma-glutamyl-phosphate reductase
MSMEG_3780	-	adenylate and guanylate cyclase catalytic domain-containing protein
MSMEG_3888	-	hypothetical protein
MSMEG_3892	-	hypothetical protein
MSMEG_3901	ectA	L-2,4-diaminobutyric acid acetyltransferase
MSMEG_3921	-	hypothetical protein
MSMEG_3949	-	hypothetical protein
MSMEG_3982	-	acyl-CoA dehydrogenase
MSMEG_3984	-	transposase IS116/IS110/IS902
MSMEG_4021	-	hypothetical protein
MSMEG_4029	-	hypothetical protein
MSMEG_4065	-	feruloyl-CoA synthetase
MSMEG_4072	-	ISMsm5, transposase
MSMEG_4074	-	peroxisomal trans-2-enoyl-CoA reductase
MSMEG_4079	-	putative hydrolase
MSMEG_4081	-	transposase IS116/IS110/IS902
MSMEG_4138	-	aliphatic nitrilase
MSMEG_4213	-	cytochrome P450 hydroxylase
MSMEG_4236	mraZ	cell division protein MraZ
MSMEG_4308	-	5'-nucleotidase
MSMEG_4308	-	5'-nucleotidase
MSMEG_4313	-	glyoxalase/bleomycin resistance protein/dioxygenase
MSMEG_4324	-	hypothetical protein
MSMEG_4341	-	hypothetical protein
MSMEG_4344	-	putative monooxygenase
MSMEG_4402	-	IS1096, tnpR protein
MSMEG_4445	-	hypothetical protein
MSMEG_4484	-	putative transmembrane protein
MSMEG_4544	-	methyltransferase small subunit
MSMEG_4561	-	ABC Fe3+-siderophores transporter, periplasmic binding protein
MSMEG_4570	-	hypothetical protein
MSMEG_4598	lppH	putative lipoprotein lpph
MSMEG_4608	-	hypothetical protein
MSMEG_4614	-	GAF family protein
MSMEG_4691	-	HNH nuclease
MSMEG_4727	-	mycocerosic acid synthase
MSMEG_4736	-	hypothetical protein
MSMEG_4807	-	amidohydrolase family protein
MSMEG_4892	-	hypothetical protein
MSMEG_4993	-	hypothetical protein
MSMEG_5031	-	uracil-DNA glycosylase superfamily protein
MSMEG_5047	-	drug resistance transporter Bcr/CflA subfamily protein
MSMEG_5053	-	short chain alcohol dehydrogenase
MSMEG_5094	-	IS1096, tnpA protein
MSMEG_5109	-	hypothetical protein
MSMEG_5122	-	ferredoxin
MSMEG_5124	-	2,4-dienoyl-CoA reductase
MSMEG_5124	-	2,4-dienoyl-CoA reductase
MSMEG_5145	-	extracellular solute-binding protein, family protein 1
MSMEG_5201	-	regulatory protein GntR, HTH
MSMEG_5248	-	acyl-[ACP] desaturase
MSMEG_5290	-	hypothetical protein
MSMEG_5304	-	two-component sensor kinase
MSMEG_5314	-	hypothetical protein
MSMEG_5328	-	hypothetical protein
MSMEG_5338	-	regulatory protein, MarR
MSMEG_5368	ehuB	ectoine/hydroxyectoine ABC transporter solute-binding protein
MSMEG_5407	-	integral membrane protein
MSMEG_5439	-	resuscitation-promoting factor RpfB
MSMEG_5468	-	hypothetical protein
MSMEG_5497	-	hypothetical protein
MSMEG_5552	-	hypothetical protein
MSMEG_5556	-	MFS permease
MSMEG_5562	rnhA	RNase H
MSMEG_5600	-	hypothetical protein
MSMEG_5607	-	hypothetical protein
MSMEG_5652	-	alpha/beta hydrolase fold
MSMEG_5679	-	putative DNA-binding protein
MSMEG_5752	-	hypothetical protein
MSMEG_5753	-	serine/threonine specific protein phosphatase
MSMEG_5759	-	PE family protein
MSMEG_5834	-	metallo-beta-lactamase superfamily protein
MSMEG_5853	-	cytochrome P450
MSMEG_5904	-	hypothetical protein
MSMEG_5969	-	hypothetical protein
MSMEG_6012	-	putative acyl-CoA dehydrogenase
MSMEG_6027	-	major facilitator superfamily protein MFS_1
MSMEG_6048	-	cobalamin synthesis protein/P47K
MSMEG_6052	-	ABC transport protein, ATP-binding subunit
MSMEG_6057	-	MspD protein
MSMEG_6078	-	LpqE protein
MSMEG_6081	-	hypothetical protein
MSMEG_6137	-	non-ribosomal peptide synthetase
MSMEG_6154	-	adenylate cyclase, family protein 3
MSMEG_6162	-	IS1096, tnpR protein
MSMEG_6187	nth	endonuclease III
MSMEG_6245	-	chloramphenicol resistance protein
MSMEG_6288	-	hypothetical protein
MSMEG_6294	-	caib/baif family protein
MSMEG_6314	-	haloalkane dehalogenase
MSMEG_6322	-	bifunctional wax ester synthase/acyl-CoA diacylglycerol acyltransferase
MSMEG_6363	-	cysteine desulfurase family protein
MSMEG_6457	-	oxidoreductase molybdopterin binding subunit
MSMEG_6464	-	hypothetical protein
MSMEG_6467	-	starvation-induced DNA protecting protein
MSMEG_6470	-	hypothetical protein
MSMEG_6507	glgX	glycogen debranching enzyme GlgX
MSMEG_6542	-	B12-binding domain-containing protein
MSMEG_6573	-	hypothetical protein
MSMEG_6578	-	hypothetical protein
MSMEG_6616	-	S-(hydroxymethyl)glutathione dehydrogenase
MSMEG_6616	-	S-(hydroxymethyl)glutathione dehydrogenase
MSMEG_6654	-	TnpC protein
MSMEG_6675	-	hypothetical protein
MSMEG_6676	-	transmembrane protein
MSMEG_6754	-	MaoC like domain-containing protein
MSMEG_6818	-	dehydrogenase
MSMEG_6832	-	hypothetical protein
MSMEG_6880	-	hydrophobic amino acid ABC transporter, putative
MSMEG_6897	rpsF	30S ribosomal protein S6
