# Supplementary material for: The characterization of conserved binding motifs and potential target genes for M. tuberculosis MtrAB reveals a link between the two-component system and the drug resistance of M. smegmatis
Source: BMC Microbiol. 2010 Sep 16;10:242. doi: 10.1186/1471-2180-10-242 (PMC2945938; doi:10.1186/1471-2180-10-242)
Supplement: Additional file 6 — Homologous target genes recognized by MtrA in M. tuberculosis and M. smegmatis. The data present homologous target genes recognized by MtrA in M. tuberculosis and M. smegmatis. [file 1471-2180-10-242-S6.XLS]

## Sheet: Sheet1
Additional file 6 Homologous target genes recognized by MtrA in M. tuberculosis and M.smegmatis
Target gene in M. tuberculosis	Target genes in M. smegmatis	Identity	E Value	Score (bits)	Function of the homologous genes
Rv0053	MSMEG_6897	91.11	3e-44	170	30S ribosomal protein S6
Rv0517	MSMEG_3490	69.83	5e-142	498	putative membrane acyltransferase
Rv0687	MSMEG_4074	31.85	5e-20	92	peroxisomal trans-2-enoyl-CoA reductase
Rv0867c	MSMEG_5439	59.15	6e-22	99.4	resuscitation-promoting factor RpfB
Rv1543	MSMEG_5053	26.72	4e-12	66.6	short chain alcohol dehydrogenase
Rv1636	MSMEG_3308	52.5	5e-38	150	universal stress protein family protein, putative
Rv1702c	MSMEG_2663	41.07	1e-70	261	hypothetical protein
Rv1702c	MSMEG_6573	41.69	2e-72	267	hypothetical protein
Rv1856c	MSMEG_3619	68.95	6e-80	290	short chain dehydrogenase
Rv2002	MSMEG_3395	26.8	5e-15	75.5	short chain dehydrogenase
Rv2002	MSMEG_4074	28.1	3e-12	66.2	peroxisomal trans-2-enoyl-CoA reductase
Rv2002	MSMEG_5053	32.11	1e-19	90.5	short chain alcohol dehydrogenase
Rv2201	MSMEG_2594	32.97	1e-55	211	asparagine synthase (glutamine-hydrolyzing)
Rv2484c	MSMEG_6322	30.77	9e-19	89	bifunctional wax ester synthase/acyl-CoA diacylglycerol acyltransferase
Rv2795c	MSMEG_2647	85.16	2e-164	572	metallophosphoesterase
Rv3053c	MSMEG_1017	83.54	4e-36	143	glutaredoxin
Rv3053c	MSMEG_2297	83.54	4e-36	143	glutaredoxin
Rv3260c	MSMEG_1831	92.96	3e-35	140	transcription factor WhiB
Rv3476c	MSMEG_1477	31.75	5e-46	179	major facilitator superfamily protein
Rv3476c	MSMEG_2486	30.42	4e-46	179	major facilitator superfamily protein
Rv3476c	MSMEG_6027	25.56	6e-26	112	major facilitator superfamily protein MFS_1
Rv3587c	MSMEG_6081	62.71	2e-70	259	hypothetical protein
Rv3674c	MSMEG_6187	85.54	1e-121	429	endonuclease III
Rv3826	MSMEG_3465	36.48	8e-91	328	acyl-CoA synthetase
Rv3826	MSMEG_4065	24.83	2e-17	85.1	feruloyl-CoA synthetase
